# Supplementary material for: Development and Comparative In Vitro and In Vivo Study of BNN27 Mucoadhesive Liposomes and Nanoemulsions for Nose-to-Brain Delivery
Source: Pharmaceutics. 2023 Jan 27;15(2):419. doi: 10.3390/pharmaceutics15020419 (PMC9967044; doi:10.3390/pharmaceutics15020419)
Supplement: Supplementary file 1 [file pharmaceutics-15-00419-s001.zip]

Archive with 1 entries (1 files):
- pharmaceutics-2175396-supplementary-done.pdf
